# Supplementary material for: A new species of Elachista Treitschke, 1833 (Lepidoptera, Elachistidae, Elachistinae) from China, with identification keys to the Asian species of the Elachistasaccharella species group
Source: Zookeys. 2021 Nov 3;1068:41–50. doi: 10.3897/zookeys.1068.70807 (PMC8580956; doi:10.3897/zookeys.1068.70807)
Supplement: XML Treatment for Elachista olekarsholti [file zookeys.1068.70807-treatment1.xml]

<!DOCTYPE tp:taxon-treatment
  PUBLIC "-//TaxonX//DTD Taxonomic Treatment Publishing DTD v0 20100105//EN" "tax-treatment-NSO.dtd">
<tp:taxon-treatment xmlns:tp="http://www.plazi.org/taxpub"><tp:treatment-meta><kwd-group><label>Taxon classification</label><kwd><named-content xmlns:xlink="http://www.w3.org/1999/xlink" content-type="kingdom">Animalia</named-content></kwd><kwd><named-content xmlns:xlink="http://www.w3.org/1999/xlink" content-type="order">Lepidoptera</named-content></kwd><kwd><named-content xmlns:xlink="http://www.w3.org/1999/xlink" content-type="family">Elachistidae</named-content></kwd></kwd-group><mixed-citation publication-type="journal"><person-group><name><surname>Sruoga</surname><given-names>Virginijus</given-names></name></person-group><article-title>A new species of <tp:taxon-name><tp:taxon-name-part taxon-name-part-type="genus" reg="Elachista">Elachista</tp:taxon-name-part></tp:taxon-name> Treitschke, 1833 (<tp:taxon-name><tp:taxon-name-part taxon-name-part-type="order">Lepidoptera</tp:taxon-name-part></tp:taxon-name>, <tp:taxon-name><tp:taxon-name-part taxon-name-part-type="family">Elachistidae</tp:taxon-name-part></tp:taxon-name>, <tp:taxon-name><tp:taxon-name-part taxon-name-part-type="subfamily">Elachistinae</tp:taxon-name-part></tp:taxon-name>) from China, with identification keys to the Asian species of the <italic><tp:taxon-name><tp:taxon-name-part taxon-name-part-type="genus" reg="Elachista">Elachista</tp:taxon-name-part><tp:taxon-name-part taxon-name-part-type="species" reg="saccharella">saccharella</tp:taxon-name-part></tp:taxon-name></italic> species group</article-title><source>Zookeys</source><day>03</day><month>11</month><year>2021</year><volume>1068</volume><fpage>41</fpage><lpage>50</lpage><pub-id pub-id-type="doi">10.3897/zookeys.1068.70807</pub-id></mixed-citation></tp:treatment-meta><tp:nomenclature><tp:taxon-name>
              <object-id xmlns:xlink="http://www.w3.org/1999/xlink" content-type="arpha" xlink:type="simple">87DC08D7-BC43-5354-A24E-3AB6E1772C85</object-id>
              <tp:taxon-name-part taxon-name-part-type="genus" reg="Elachista">Elachista</tp:taxon-name-part>
              <tp:taxon-name-part taxon-name-part-type="species" reg="olekarsholti">olekarsholti</tp:taxon-name-part>
              <object-id xmlns:xlink="http://www.w3.org/1999/xlink" content-type="zoobank" xlink:type="simple">http://zoobank.org/DD59D982-4E63-4797-B541-F9736A0D47AE</object-id>
            </tp:taxon-name><tp:taxon-status xmlns:xlink="http://www.w3.org/1999/xlink" xlink:type="simple">sp. nov.</tp:taxon-status><xref ref-type="fig" rid="F1">Figures 1–3</xref><xref ref-type="fig" rid="F2">, 4–8</xref><xref ref-type="fig" rid="F3">, 9–12</xref></tp:nomenclature><tp:treatment-sec sec-type="material" id="SECID0ERSAG"><title>Material examined.</title><p><bold><italic>Holotype.</italic></bold> CHINA • ♂; Henan Prov.[ince], Tongbai; 300 m alt.; 11–13 Sep. 2000; O. Karsholt leg.; <named-content xmlns:xlink="http://www.w3.org/1999/xlink" content-type="dwc:institutional_code" xlink:type="simple">NKU</named-content> VS501. <bold><italic>Paratype.</italic></bold> CHINA • 1 ♂; same label as holotype; <named-content xmlns:xlink="http://www.w3.org/1999/xlink" content-type="dwc:institutional_code" xlink:type="simple">ZMUC</named-content> VS502.</p></tp:treatment-sec><tp:treatment-sec sec-type="diagnosis" id="SECID0EJTAG"><title>Diagnosis.</title><p><italic><tp:taxon-name><tp:taxon-name-part taxon-name-part-type="genus" reg="Elachista">Elachista</tp:taxon-name-part><tp:taxon-name-part taxon-name-part-type="species" reg="olekarsholti">olekarsholti</tp:taxon-name-part></tp:taxon-name></italic> belongs to the <italic><tp:taxon-name><tp:taxon-name-part taxon-name-part-type="genus" reg="Elachista">E.</tp:taxon-name-part><tp:taxon-name-part taxon-name-part-type="species" reg="saccharella">saccharella</tp:taxon-name-part></tp:taxon-name></italic> species group. It is a small, dark-coloured species with indistinct wing markings and a dorsoventrally flattened head. In wing pattern and male genitalia, the new species is most similar to <italic><tp:taxon-name><tp:taxon-name-part taxon-name-part-type="genus" reg="Elachista">E.</tp:taxon-name-part><tp:taxon-name-part taxon-name-part-type="species" reg="albrechti">albrechti</tp:taxon-name-part></tp:taxon-name></italic> Kaila, 1998, known from Nepal. The main differences between <italic><tp:taxon-name><tp:taxon-name-part taxon-name-part-type="genus" reg="Elachista">E.</tp:taxon-name-part><tp:taxon-name-part taxon-name-part-type="species" reg="albrechti">albrechti</tp:taxon-name-part></tp:taxon-name></italic> (cf. <xref ref-type="bibr" rid="B7">Kaila 1998</xref>) and <italic><tp:taxon-name><tp:taxon-name-part taxon-name-part-type="genus" reg="Elachista">E.</tp:taxon-name-part><tp:taxon-name-part taxon-name-part-type="species" reg="olekarsholti">olekarsholti</tp:taxon-name-part></tp:taxon-name></italic> are: (1) spinose knob of gnathos very long and narrow in <italic><tp:taxon-name><tp:taxon-name-part taxon-name-part-type="genus" reg="Elachista">E.</tp:taxon-name-part><tp:taxon-name-part taxon-name-part-type="species" reg="olekarsholti">olekarsholti</tp:taxon-name-part></tp:taxon-name></italic>, in <italic><tp:taxon-name><tp:taxon-name-part taxon-name-part-type="genus" reg="Elachista">E.</tp:taxon-name-part><tp:taxon-name-part taxon-name-part-type="species" reg="albrechti">albrechti</tp:taxon-name-part></tp:taxon-name></italic>, it is club-shaped, with large distal dilation; (2) digitate process in <italic><tp:taxon-name><tp:taxon-name-part taxon-name-part-type="genus" reg="Elachista">E.</tp:taxon-name-part><tp:taxon-name-part taxon-name-part-type="species" reg="olekarsholti">olekarsholti</tp:taxon-name-part></tp:taxon-name></italic> is short and narrow, in <italic><tp:taxon-name><tp:taxon-name-part taxon-name-part-type="genus" reg="Elachista">E.</tp:taxon-name-part><tp:taxon-name-part taxon-name-part-type="species" reg="albrechti">albrechti</tp:taxon-name-part></tp:taxon-name></italic>, it is strongly dilated; (3) saccus in <italic><tp:taxon-name><tp:taxon-name-part taxon-name-part-type="genus" reg="Elachista">E.</tp:taxon-name-part><tp:taxon-name-part taxon-name-part-type="species" reg="olekarsholti">olekarsholti</tp:taxon-name-part></tp:taxon-name></italic> very short, whereas it is three times longer than wide in <italic><tp:taxon-name><tp:taxon-name-part taxon-name-part-type="genus" reg="Elachista">E.</tp:taxon-name-part><tp:taxon-name-part taxon-name-part-type="species" reg="albrechti">albrechti</tp:taxon-name-part></tp:taxon-name></italic>; (4) phallus in <italic><tp:taxon-name><tp:taxon-name-part taxon-name-part-type="genus" reg="Elachista">E.</tp:taxon-name-part><tp:taxon-name-part taxon-name-part-type="species" reg="olekarsholti">olekarsholti</tp:taxon-name-part></tp:taxon-name></italic> strongly curved beyond the middle, with cornutus, in <italic><tp:taxon-name><tp:taxon-name-part taxon-name-part-type="genus" reg="Elachista">E.</tp:taxon-name-part><tp:taxon-name-part taxon-name-part-type="species" reg="albrechti">albrechti</tp:taxon-name-part></tp:taxon-name></italic>, it is strongly curved before the middle, without cornutus.</p></tp:treatment-sec><tp:treatment-sec sec-type="Male" id="SECID0ECYAG"><title>Male</title><p>(Figs <xref ref-type="fig" rid="F1">1–3</xref>). Forewing length 3.5–3.6 mm; wingspan 7.7–7.9 mm (n = 2). <bold>Head</bold>: frons shiny, creamy white; vertex whitish-brown; neck tuft greyish-brown; labial palpus upwards curved, diverging, about 1.7 times as long as width of head, whitish-creamy, distal part of second and third segment with few dark brown scales; scape creamy white below, with few dark brown scales above, without pecten; flagellum blackish-brown above, weakly annulated with paler rings, basal part creamy white below. Thorax and tegula greyish-brown, mottled with dark brown tipped scales. <bold>Forewing</bold>: ground colour blackish-brown, basal part slightly paler, intermixed with few rusty scales; indistinctly delimited oblique whitish-creamy streak from 1/3 of costa to fold where there is a small group of raised black scales; indistinct whitish creamy spot at 2/3 length of costa and similar one on dorsum just before it; fringe scales brownish-grey, fringe line brownish-black. Hind-wing brownish-grey, with fringe concolorous.</p><fig id="F1" position="float" orientation="portrait"><object-id xmlns:xlink="http://www.w3.org/1999/xlink" content-type="doi" xlink:type="simple">10.3897/zookeys.1068.70807.figures1-3</object-id><object-id xmlns:xlink="http://www.w3.org/1999/xlink" content-type="arpha" xlink:type="simple">7753E3EC-4B78-53B0-9FA3-92BBF2E84BA6</object-id><label>Figures 1–3.</label><caption><p><italic><tp:taxon-name><tp:taxon-name-part taxon-name-part-type="genus" reg="Elachista">Elachista</tp:taxon-name-part><tp:taxon-name-part taxon-name-part-type="species" reg="olekarsholti">olekarsholti</tp:taxon-name-part></tp:taxon-name></italic> sp. nov. <bold>1</bold> male adult, holotype <bold>2</bold> same, head, frontal view <bold>3</bold> head, paratype, lateral view. Scale bars: 1 mm.</p></caption><graphic xmlns:xlink="http://www.w3.org/1999/xlink" xlink:href="zookeys-1068-041-g001.jpg" position="float" orientation="portrait" xlink:type="simple" id="oo_606843.jpg"><uri content-type="original_file" xlink:type="simple">https://binary.pensoft.net/fig/606843</uri></graphic></fig><p><bold>Female.</bold> Unknown.</p><p><bold>Male genitalia</bold> (Figs <xref ref-type="fig" rid="F2">4</xref>–<xref ref-type="fig" rid="F3">12</xref>). Uncus lobes very small, triangular-shaped, apex with few tiny setae. Basal arms of gnathos very long, heavily melanised and strongly bent towards posterior direction, apically fused; spinose knob about two times as long as wide, apically widened. Costa of valva almost straight; basal fold of costa meets distal fold at 1/3 from base. Cucullus medially deeply incised, thus divided into two lobes: triangular lobe where sacculus meets cucullus and another longer distal lobe. Digitate process short and slender, three times as long as its width, distally with few short setae. Juxta lobes large, about 1/4 length of valva, mesially somewhat produced, medial incision between juxta lobes very short (Figs <xref ref-type="fig" rid="F2">4</xref> and <xref ref-type="fig" rid="F3">10</xref>), distal margin medially slightly concave, ventral surface with short setae medially and long setae laterally. Vinculum with broad median ridge, tapered to short and broad saccus. Phallus about 1.6 length of valva, twisted and strongly curved at basal 1/2 and 4/5; vesica with group of minute spines and long folded cornutus.</p><fig id="F2" position="float" orientation="portrait"><object-id xmlns:xlink="http://www.w3.org/1999/xlink" content-type="doi" xlink:type="simple">10.3897/zookeys.1068.70807.figures4-8</object-id><object-id xmlns:xlink="http://www.w3.org/1999/xlink" content-type="arpha" xlink:type="simple">93651313-4ABE-596F-A628-EF33B705359E</object-id><label>Figures 4–8.</label><caption><p><italic><tp:taxon-name><tp:taxon-name-part taxon-name-part-type="genus" reg="Elachista">Elachista</tp:taxon-name-part><tp:taxon-name-part taxon-name-part-type="species" reg="olekarsholti">olekarsholti</tp:taxon-name-part></tp:taxon-name></italic> sp. nov. <bold>4</bold> general view of male genitalia (phallus removed), holotype <bold>5</bold> phallus, holotype <bold>6</bold> phallus, paratype <bold>7</bold> apical part of phallus, holotype <bold>8</bold> apical part of phallus, paratype. Scale bars: 0.1 mm.</p></caption><graphic xmlns:xlink="http://www.w3.org/1999/xlink" xlink:href="zookeys-1068-041-g002.jpg" position="float" orientation="portrait" xlink:type="simple" id="oo_606844.jpg"><uri content-type="original_file" xlink:type="simple">https://binary.pensoft.net/fig/606844</uri></graphic></fig><fig id="F3" position="float" orientation="portrait"><object-id xmlns:xlink="http://www.w3.org/1999/xlink" content-type="doi" xlink:type="simple">10.3897/zookeys.1068.70807.figures9-12</object-id><object-id xmlns:xlink="http://www.w3.org/1999/xlink" content-type="arpha" xlink:type="simple">B0CCF145-0614-515E-B4F3-E40C37952EF6</object-id><label>Figures 9–12.</label><caption><p><italic><tp:taxon-name><tp:taxon-name-part taxon-name-part-type="genus" reg="Elachista">Elachista</tp:taxon-name-part><tp:taxon-name-part taxon-name-part-type="species" reg="olekarsholti">olekarsholti</tp:taxon-name-part></tp:taxon-name></italic> sp. nov. <bold>9</bold> uncus lobes and distal part of phallus, paratype, in glycerol before permanent mounting in Euparal <bold>10</bold> apical part of juxta lobe, paratype <bold>11</bold> vinculum and saccus, paratype <bold>12</bold> same, in glycerol before permanent mounting in Euparal. Scale bars: 0.1 mm.</p></caption><graphic xmlns:xlink="http://www.w3.org/1999/xlink" xlink:href="zookeys-1068-041-g003.jpg" position="float" orientation="portrait" xlink:type="simple" id="oo_606845.jpg"><uri content-type="original_file" xlink:type="simple">https://binary.pensoft.net/fig/606845</uri></graphic></fig></tp:treatment-sec><tp:treatment-sec sec-type="biology" id="SECID0EI3AG"><title>Biology.</title><p>Unknown.</p></tp:treatment-sec><tp:treatment-sec sec-type="Flight period" id="SECID0EN3AG"><title>Flight period.</title><p>Based on the specimens available, adults fly in September.</p></tp:treatment-sec><tp:treatment-sec sec-type="distribution" id="SECID0ES3AG"><title>Distribution.</title><p>So far, this species is known only from east-central China.</p></tp:treatment-sec><tp:treatment-sec sec-type="etymology" id="SECID0EX3AG"><title>Etymology.</title><p>The new species is named in honour of Ole Karsholt (Copenhagen, Denmark) who collected the type specimens.</p></tp:treatment-sec><tp:treatment-sec sec-type="remarks" id="SECID0E33AG"><title>Remarks.</title><p>The phallus of the holotype is slightly distorted during slide mounting and, therefore, looks somewhat skewed in Fig. <xref ref-type="fig" rid="F2">5</xref>.</p></tp:treatment-sec><ref-list><ref id="B7"><mixed-citation xmlns:xlink="http://www.w3.org/1999/xlink" xlink:type="simple"><person-group><name name-style="western"><surname>Kaila</surname><given-names>L</given-names></name></person-group> (<year>1998</year>) <article-title>Redescriptions of three Meyrick’s Asiatic elachistid species, with descriptions of two new species (<tp:taxon-name><tp:taxon-name-part taxon-name-part-type="order">Lepidoptera</tp:taxon-name-part></tp:taxon-name>, <tp:taxon-name><tp:taxon-name-part taxon-name-part-type="superfamily">Gelechioidea</tp:taxon-name-part></tp:taxon-name>).</article-title><source>Entomologica Fennica</source><volume>9</volume>: <fpage>53</fpage>–<lpage>63</lpage>. <ext-link xlink:type="simple" ext-link-type="doi" xlink:href="10.33338/ef.83966">https://doi.org/10.33338/ef.83966</ext-link></mixed-citation></ref></ref-list></tp:taxon-treatment>
